# Supplementary material for: Adjuvanted Fusion Protein Vaccine Induces Durable Immunity to Onchocerca volvulus in Mice and Non-Human Primates
Source: Vaccines (Basel). 2023 Jul 6;11(7):1212. doi: 10.3390/vaccines11071212 (PMC10385774; doi:10.3390/vaccines11071212)
Supplement: Supplementary file 1 [file vaccines-11-01212-s001.zip]

Archive with 1 entries (1 files):
- vaccines-2470717-supplementary.pdf
